# Supplementary material for: The origin of genetic diversity of indigenous cockfighting chickens of Pakistan by analyzing the mtDNA
Source: Heliyon. 2024 Mar 16;10(6):e27755. doi: 10.1016/j.heliyon.2024.e27755 (PMC10965519; doi:10.1016/j.heliyon.2024.e27755)
Supplement: Multimedia component 1 [file mmc1.txt]

>Haplotype_1
AATTTTATTTTTTAACCTAACTCCCCTACTAAGTGTACCCCCCCTTTCCC
CCCCAGGGGGGGTATACTATGCATAATCGTGCATACATTTATATACCACA
TATATTATGGTACCGGTAATATATACTATATATGTACTAAACCCATTATA
TGTATACGGGCATTAATCTATATTCCACATTTCTCCCAATGTCCATTCTA
TGCATGATCCAGGACATACTCATTCACCCTCCCCATAGACAGCTCCAAAC
CACTACCAAGTCACCTAACTATGAATGGTTGCAGGACATAAATCTCACTC
TCATGCTCTTCCCCCAACAAGTCACCTAACTATGAATGGTTACAGGACAT
ACATTTAACTACCATGTTCTAACCCATTTGGTTATGCTCGCCGTATC
>Haplotype_2
AATTTTATTTTTTAACCTAACTCCCCTACTAAGTGTACCCCCCCTTTCCC
CCCCAGGGGGGGTATACTATGCATAATCGTGCATACATTTATATACCACA
TATATTATGGTACCGGTAATATATACTATATATGTACTAAACCCATTATA
TGTATACGGGCATTAATCTATATTCCTCATTTCTCCCAATGTCCATTCTA
TGCATGATCCAGGACATACTCATTCACCCTCCCCATAGACAGCTCCAAAC
CACTACCAAGTCACTTAACTATGAATGGTTGCAGGACATAAATCTCACTC
TCATGCTCTTCCCCCAACAAGTCACCTAACTATGAATGGTTGCAGGACAT
ACATTTAACTACTATGTTCTAACCCATTTGGTTATGCTCGCCGTATC
>Haplotype_3
AATTTTATTTTTTAACCTAACTCCCCTACTAAGTGTACCCCCCCTTTCCC
CCCCAGGGGGGGTATACTATGCATAATCGTGCATACATTTATATACCACA
TATATTATGGTACCGGTAATATATACTATATATGTACTAAACCCATTATA
TGTATACGGGCATTAATCTATATTCCACATTTCTCCCAATGTCCATTCTA
TGCATGATCCAGGACACACTCGTTCACCCTCCCCATAGACAGCTCCAAGC
CACTACCAAGTCACCTAACTATGAATGGTTGCAGGACATAAATCTCACTC
TCATGTTCTTCCCCCAACAAGTCACCTAACTATGAATGGTTACAGGACAT
ACATCTAACTACCATGTTCTAACCCATTTGGTTATGCTCGCCGTATC
>Haplotype_4
AATTTTATTTTTTAACCTAACTCCCCTACTAAGTGTACCCCCCCTTTCCC
CCCCAGGGGGGGTATACTATGCATAATCGTGCATACATTTATATACCACA
TATATTATGGTACCGGTAATATATACTATATATGTACTAAACCCATTATA
TGTATACGGGCATTAATCTATATTCCACATTTCTCCCAATGTCCATTCTA
TGCATGATCCAGGACACACTCATTCACCCTCCCCATAGACAGCTCCAAAC
CACTACCAAGTCACCTAACTATGAATGGTTACAGGACATAAATCTCACTC
TCATGTTCTTCCCCCAACAAGTCACCTAACTATGAATGGTTACAGGACAT
ACATCTAACTACCATGTTCTAACCCATTTGGTTATGCTCGCCGTATC
>Haplotype_5
AATTTTATTTTTTAACCTAACTCCCCTACTAAGTGTACCCCCCCTTTCCC
CCCCAGGGGGGGTATACTATGCATAATCGTGCATACATTTATATACCACA
TATATTATGGTACCGGTAATATATACTATATATGTACTAAACCCATTATA
TGTATACGGGCATTAATCTATATTCCACATTTCTCCCAATGTCCATTCTA
TGCATGATCCAGGACACACTCATCCACCCTCCCCATAGACAGCTCTAAAC
CACTACCAAGTCACCTAACTATGAATGGTTACAGGACATAAATCTCACTC
TCATGTTCTTCCCCCAACAAGTCACCTAACTATGAATGGTTACAGGACAT
ACATTTAACTACCATGTTCTAACCCATTTGGTTATGCTCGCCGTATC
>Haplotype_6
AATTTTATTTTTTAACCTAACTCCCCTACTAAGTGTACCCCCCCTTTCCC
CCCCAGGGGGGGTATACTATGCATAATCGTGCATACATTTATATACCACA
TATATTATGGTACCGGTAATATATACTATATATGTACTAAACCCATTATA
TGTATACGGGCATTAATCTATATTCCACATTTCTCCCAATGTCCATTCTA
TGCATGATCCAGGACATACTCATTCACCCTCCCCATAGACAGCTCCAAAC
CACTACCAAGTCACCTAACTATGAATGGTTGCAGGACATAAATCTCACTC
TCATGCTCTTCCCCCAACAAGTCACCTAACTATGAATGGTTGCAGGACAT
ACATTTAACTATTATGTTCTAACCCATTTGGTTATGCTCGCCGTATC
>Haplotype_7
AATTTTATTTTTTAACCTAACTCCCCTACTAAGTGTACCCCCCCTTTCCC
CCCCAGGGGGGGTATACTATGCATAATCGTGCATACATTTATATACCACA
TATATTATGGTACCGGTAATATATACTATATATGTACTAAACCCATTATA
TGTATACGGGCATTAATCTATATTCCACATTTCTCCCAATGTCCATTCTA
TGCATGATCCAGGACACACTCGTTCACCCTCCCCATAGACAGCTCCAAGC
CACTACCAAGTCACCTAACTATGAATGGTTACAGGACATAAATCTCACTC
TCATGTTCTTCCCCCAACAAGTCACCTAACTATGAATGGTTACAGGACAT
ACATCTAACTACCATGTTCTAACCCATTTGGTTATGCTCGCCGTATC
>Haplotype_8
AATTTTATTTTTTAACCTAACTCCCCTACTAAGTGTACCCCCCCTTTCCC
CCCCAGGGGGGGTATACTATGCATAATCGTGCATACATTTATATACCACA
TATATTATGGTACCGGTAATATATACTATATATGTACTAAACCCATTATA
TGTATACGGGCATTAATCTATATTCCACATTTCTCCCAATGTCCATTCTA
TGCATGATCCAGGACACACTCATTCACCCTCCCCATAGACAGCTCCAAGC
CACTACCAAGTCACCTAACTATGAATGGTTGCAGGACATAAATCTCACTC
TCATGTTCTTCCCCCAACAAGTCACCTAACTATGAATGGTTACAGGACAT
ACATCTAACTACCATGTTCTAACCCATTTGGTTATGCTCGCCGTATC
>Haplotype_9
AATTTTATTTTTTAACCTAACTCCCCTACTAAGTGTACCCCCCCTTTCCC
CCCCAGGGGGGGTATACTATGCATAATCGTGCATACATTTATATACCACA
TATATTATGGTACCGGTAATATATACTATATATGTACTAAACCCATTATA
TGTATACGGGCATTAATCTATATTCCACATTTCTCCCAATGTCCATTCTA
TGCATGGTCCAGGACACACTCATTCACCCTCCCCATAGACAGCTCCAAAC
CACTACCAAGTCACCTAACTATGAATGGTTACAGGACATAAATCTCACTC
TCATGTTCTTCCCCCAACAAGTCACCTAACTATGAATGGTTACAGGACAT
ACATTTAACTACCATGTTCTAACCCATTTGGTTATGCTCGCCGTATC
>Haplotype_10
AATTTTATTTTTTAACCTAACTCCCCTACTAAGTGTACCCCCCCTTTCCC
CCCCAGGGGGGGTATACTATGCATAATCGTGCATACATTTATATACCACA
TATATTATGGTACCGGTAATATATACTATATATGTACTAAACCCATTATA
TGTATACGGGCATTAATCTATATTCCTCATTTCTCCCAATGTCCATTCTA
TGCATGATCCAGGACATACTCATTCACCCTCCCCATAGACAGTTCCAAAC
CACTACCAAGTCACTTAACTATGAATGGTTGCAGGACATAAATCTCACTC
TCATGCTCTTCCCCCAACAAGTCACCTAACTATGAATGGTTGCAGGACAT
ACATTTAACTACTATGTTCTAACCCATTTGGTTATGCTCGCCGTATC
>Haplotype_11
AATTTTATTTTTTAACCTAACTCCCCTACTAAGTGTACCCCCCCTTTCCC
CCCCAGGGGGGGTATACTATGCATAATCGTGCATACATTTATATACCACA
TATATTATGGTACCGGTAATATATACTATATATGTACTAAACCCATTATA
TGTATACGGGCATTAATCTATATTCCACATTTCTCCCAATGTCCATTCTA
TGCATGATCCAGGACACACTCATTCACCCTCCCCATAGACAGCTCCAAAC
CACTACCAAGTCACCTAACTATGAATGGTTACAGGACATAAATCTCACTC
TCATGTTCTTCCCCCAACAAGTCACCTAACTATGAATGGTTACAGGACAT
ACATTTAACTACCATGTTCTAACCCATTTGGTTATGCTCGCCGTATC
>Haplotype_12
AATTTTATTTTTTAACCTAACTCCCCTACTAAGTGTACCCCCCCTTTCCC
CCCCAGGGGGGGTATACTATGCATAATCGTGCATACATTTATATACCACA
TATATTATGGTACCGGTAATATATACTATATATGTACTAAACCCATTATA
TGTATACGGGCATTAATCTATATTCCACATTTCTCCCAATGTCCATTCTA
TGCATGATCCAGGACACACTCATTCACCCTCCTCATAGACAGCTCCAAAC
CACTACCAAGTCACCTAACTATGAATGGTTACAGGACATAAATCTCACTC
TCATGTTCTTCCCCCAACAAGTCACCTAACTATGAATGGTTACAGGACAT
ACATTTAACTACCATGTTCTAACCCATTTGGTTATGCTCGCCGTATC
>Haplotype_13
AATTTTATTTTTTAACCTAACTCCCCTACTAAGTGTACCCCCCCTTTCCC
CCCCAGGGGGGGTATACTATGCATAATCGTGCATACATTTATATACCACA
TATATTATGGTACCGGTAATATATACTATATATGTACTAAACCCATTATA
TGTATACGGGCATTAATCTATATTCCACATTTCTCCCAATGTCCATTCTA
TGCATGATCCAGGACACACTCGCTCACCCTCCCCATAGACAGCTCCAAGC
CACTACCAAGTCACCTAACTATGAATGGTTGCAGGACATAAATCTCACTC
TCATGTTCTTCCCCCAACAAGTCACCTAACTATGAATGGTTACAGGACAT
ACATCTAACTACCATGTTCTAACCCATTTGGTTATGCTCGCCGTATC
>Haplotype_14
AATTTTATTTTTTAACCTAACTCCCCTACTAAGTGTACCCCCCCTTTCCC
CCCCAGGGGGGGTATACTATGCATAATCGTGCATACATTTATATACCACA
TATATTATGGTACCGGTAATATATACTATATATGTACTAAACCCATTATA
TGTATACGGGCATTAATCTATATTCCACATTTCTCCCAATGTCCATTCTA
TGCATGATCCAGGACACACTCGTTCACCCTCCCCATAGACAGCTCCAAAC
CACTACCAAGTCACCTAACTATGAATGGTTACAGGACATAAATCTCACTC
TCATGTTCTTCCCCCAACAAGTCACCTAACTATGAATGGTTACAGGACAT
ACATCTAACTACCATGTTCTAACCCATTTGGTTATGCTCGCCGTATC
>Haplotype_15
AATTTTATTTTTTAACCTAACTCCCCTACTAAGTGTACCCCCCCTTTCCC
CCCCAGGGGGGGTATACTATGCATAATCGTGCATACATTTATATACCACA
TATATTATGGTACCGGTAATATATACTATATATGTACTAAACCCATTATA
TGTATACGGGCATTAACCTATATTCCACATTTCTCCCAATGTCCATTCTA
TGCATGATCTAGGACATACTCATTTACCCTCCCCATAGACAGTTCCAAAC
CACTATCAAGCCACCTAACTATGAATGGTTACAGGACATAAATCTCACTC
TCATGTTCTCCCCCCAACAAGTCACCTAACTATGAATGGTTACAGGACAT
ACATTTAACTACCATGTTCTAACCCATTTGGTTATGCTCGCCGTATC
>Haplotype_16
AATTTTATTTTTTAACCTAACTCCCCTACTAAGTGTACCCCCCCTTTCCC
CCCCAGGGGGGGTATACTATGCATAATCGTGCATACATTTATATACCACA
TATATTATGGTACCGGTAATATATACTATATATGTACTAAACCCATTATA
TGTATACGGGCATTAATCTATATTCCACATTTCTCCCAATGTCCATTCTA
TGCATGATCCAGGACACACTCATTCACCCTCCCCATAGACAGTTCCAAAC
CACTACCAAGTCACCTAACTATGAATGGTTACAGGACATAAATCTCACTC
TCATGTTCTTCCCCCAACAAGTCACCTAACTATGAATGGTTACAGGACAT
ACATTTAACTACCATGTTCTAACCCATTTGGTTATGCTCGCCGTATC
>Haplotype_17
AATTTTATTTTTTAACCTAACTCCCCTACTAAGTGTACCCCCCCTTTCCC
CCCCAGGGGGGGTATACTATGCATAATCGTGCATACATTTATATACCACA
TATATTATGGTACCGGTAATATATACTATATATGTACTAAACCCATTATA
TGTATACGGGCATTAATCTATATTCCACATTTCTCCCAATGTCCATTCCA
TGCATGATCCAGGACACACTCATTCACCCTCCCCATAGACAGCTCCAAAC
CACTACCAAGCCACCTAACTATGAATGGTTACAGGACATAAATCTCACTC
TCATGTTCTTCCCCCAACAAGTCACCTAACTATGAATGGTTACAGGACAT
ACATTTAACTACCATGTTCTAACCCATTTGGTTATGCTCGCCGTATC
>Haplotype_18
AATTTTATTTTTTAACCTAACTCCCCTACTAAGTGTACCCCCCCTTTCCC
CCCCAGGGGGGGTATACTATGCATAATCGTGCATACATTTATATACCACA
TATATTATGGTACCGGTAATATATACTATATATGTACTAAACCCATTATA
TGTATACGGGCATTAATCTATATTCCACATTTCTCCCAATGTCCATTCTA
TGCATGATCCAGGACACACTCATTCACCCTCCCCATAGACAGCTCCAAAC
CACTACCAAGTCACCTAACTATGAATGGTTACAGGACATAAATCTCACTC
TCATGTTCTTCCCCCAACAAGTCACCTAACTATGAATGGTTACAGGACAT
ACATTTAACTACCATGTTCTAACCCATTTGGTTATGCTCGTCGTATC
>Haplotype_19
AATTTTATTTTTTAACCTAACTCCCCTACTAAGTGTACCCCCCCTTTCCC
CCCCAGGGGGGGTATACTATGCATAATCGTGCATACATTTATATACCACA
TATATTATGGTACCGGTAATATATACTATATATGTACTAAACCCATTATA
TGTATACGGGCATTAATCTATATTCCACATTTCTCCCAATGTCCATTCTA
TGCATGATCCAGGACACACTCATTCACCCTCCCCATAGACAGCTCCAAAC
CACTACCAAGTCACCTAACTATGAATGGTTACAGGACATAAATCTCACTC
TCATGTTCTTCCCCCAACAAGTCACCTAACTATGAATGGTTGCAGGACAT
ACATTTAACTACCATGTTCTAACCCATTTGGTTATGCTCGCCGTATC
>Haplotype_20
AATGTTATTTTTTAACCTAACTCCCCTACTAAGTGTACCCCCCCTTTCCC
CCCCAGGGGGGGTATACTATGCATAATCGTGCATACATTTATATACCACA
TATATTATGGTACCGGTAATATATACTATATATGTACTAAACCCATTATA
TGTATACGGGCATTAATCTATATTCCACATTTCTCCCAATGTCCATTCTA
TGCATGATCCAGGACACACTCGTTCACCCTCCCCATAGACAGCTCCAAGC
CACTACCAAGTCACCTAACTATGAATGGTTGCAGGACATAAATCTCACTC
TCATGTTCTTCCCCCAACAAGTCACCTAACTATGAATGGTTACAGGACAT
ACATCTAACTACCATGTTCTAACCCATTTGGTTATGCTCGCCGTATC
>Haplotype_21
AATTTTATTTTTTAACCTAACTCCCCTACTAAGTGTACCCCCCCTTTCCC
CCCCAGGGGGGGTATACTATGCATAATCGTGCATACATTTATATACCACA
TATATTATGGTACCGGTAATATATACTATATATGTACTAAACCCATTATA
TGTATACGGGCATTAATCTATATTCCACATTTCTCCCAATGTCCATTCTA
TGCATGATCCAGGACACACTCATCCACCCTCCCCATAGACAGTTCTAAAC
CACTACCAAGTCACCTAACTATGAATGGTTACAGGACATAAATCTCACTC
TCATGTTCTTCCCCCAACAAGTCACCTAACTATGAATGGTTACAGGACAT
ACATTTAACTACCATGTTCTAACCCATTTGGTTATGCTCGCCGTATC
>Haplotype_22
AATTTTATTTTTTAACCTAACTCCCCTACTAAGTGTACCCCCCCTTTCCC
CCCCAGGGGGGGTATACTATGCATAATCGTGCATACATTTATATACCACA
TATATTATGGTACCGGTAATATATACTATATATGTACTAAACCCATTATA
TGTATACGGGCATTAATCTATATTCCACATTTCTCCCAATGTCCATTCTA
TGCATGATCCAGGACACACTCGTTCACCCTCCCCATAGACAGCTCCAAGC
CACTACCAAGTCACCTAACTATGAATGGTTACAGGACATACATCTCACTC
TCATGTTCTTCCCCCAACAAGTCACCTAACTATGAATGGTTACAGGACAT
ACATCTAACTACCATGTTCTAACCCATTTGGTTATGCTCGCCGTATC
>Haplotype_23
CATTTTATTTTTTAACCTAACTCCCCTACTAAGTGTACCCCCCCTTTCCC
CCCCAGGGGGGGTATACTATGCATAATCGTGCATACATTTATATACCACA
TATATTATGGTACCGGTAATATATACTATATATGTACTAAACCCATTATA
TGTATACGGGCATTAATCTATATTCCACATTTCTCCCAATGTCCATTCCA
TGCATGATCCAGGACACACTCATTCACCCTCCCCATAGACAGCTCCAAAC
CACTACCAAGTCACCTAACTATGAATGGTTACAGGACATAAATCTCACTC
TCATGTTCTTCCCCCAACAAGTCACCTAACTATGAATGGTTACAGGACAT
ACATTTAACTACCATGTTCTAACCCATTTGGTTATGCTCGCCGTATC
>Haplotype_24
AATTTTTTTTTTTAACCTAACTCCCCTACTAAGTGTACCCCCCCTTTCCC
CCCCAGGGGGGGTATACTATGCATAATCGTGCATACATTTATATACCACA
TATATTATGGTACCGGTAATATATACTATATATGTACTAAACCCATTATA
TGTATACGGGCATTAATCTATATTCCACATTTCTCCCAATGTCCATTCTA
TGCATGATCCAGGACACACTCGTTCACCCTCCCCATAGACAGCTCCAAGC
CACTACCAAGTCACCTAACTATGAATGGTTGCAGGACATAAATCTCACTC
TCATGTTCTTCCCCCAACAAGTCACCTAACTATGAATGGTTACAGGACAT
ACATCTAACTACCATGTTCTAACCCATTTGGTTATGCTCGCCGTATC
>Haplotype_25
AATTTTATTTTTTAACCTAACTCCCCTACTAAGTGTACCCCCCCTTTCCC
CCCCAGGGGGGGTATACTATGCATAATCGTGCATACATTTATATACCACA
TATATTATGGTACCGGTAATATATACTATATATGTACTAAACCCATTATA
TGTATACGGGCATTAATCTATATTCCACATTTCTCCCAATGTCCATTCTA
TGCATGATCCAGGACACACTCGTTCACCCTCCCCATAGACAGCTCCAAGC
CACTACCAAGTCACCTAACTATGAATGGTTGCAGGACATAAATCTCACTC
TCATGTTCTTCCCCCAACAAGTCACCTAACTATGAATGGTTACAGGACAT
ACATCTAACTACCATGTTCTAACCCATTTGGTTATGCTCGTCGTATC
>Haplotype_26
AATTTTTTTTTTTAACCTAACTCCCCTACTAAGTGTACCCCCCCTTTCCC
CCCCAGGGGGGGTATACTATGCATAATCGTGCATACATTTATATACCACA
TATATTATGGTACCGGTAATATATACTATATATGTACTAAACCCATTATA
TGTATACGGGCATTAATCTATATTCCACATTTCTCCCAATGTCCATTCTA
TGCATGATCCAGGACACACTCATTCACCCTCCCCATAGACAGCTCCAAAC
CACTACCAAGTCACCTAACTATGAATGGTTACAGGACATAAATCTCACTC
TCATGTTCTTCCCCCAACAAGTCACCTAACTATGAATGGTTACAGGACAT
ACATTTAACTACCATGTTCTAACCCATTTGGTTATGCTCGCCGTATC
>Haplotype_27
AATTTTATTTTTTAACCTAACTCCCCTACTAAGTGTACCCCCCCTTTCCC
CCCCAGGGGGGGTATACTATGCATAATCGTGCATACATTTATATACCACA
TATATTATGGTACCGGTAATATATACTATATATGTACTAAACCCATTATA
TGTATACGGGCATTAATCTATATTCCACATTTCTCCCAATGTACATTCTA
TGCATGATCCAGGACACACTCATTCACCCTCCCCATAGACAGTTCCAAAC
CACTACCAAGTCACCTAACTATGAATGGTTACAGGACATAAATCTCACTC
TCATGTTCTTCCCCCAACAAGTCACCTAACTATGAATGGTTACAGGACAT
ACATTTAACTACCATGTTCTAACCCATTTGGTTATGCTCGCCGTATC
>Haplotype_28
AATTTTATTTTTTAACCTAACTCCCCTACTAAGTGTACCCCCCCTTTCCC
CCCCAGGGGGGGTATACTATGCATAATCGTGCATACATTTATATACCACA
TATATTATGGTACCGGTAATATATACTATATATGTACTAAACCCATTATA
TGTATACGGGCATTAACCTATATTCCACATTTCTCCCAATGTCCATTCTA
TGCATGATCCAGGACATACTCATTTACCCTCCCCATAGACAGTTCCAAAC
CACTATCAAGCCACCTAACTATGAATGGTTACAGGACATAAATCTCACTC
TCATGTTCTCCCCCCAACAAGTCACCTAACTATGAATGGTTACAGGACAT
ACATTTAACTACCATGTTCTAACCCATTTGGTTATGCTCGCCGTATC
>Haplotype_29
AATTTTATTTTTTAACCTAACTCCCCTACTAAGTGTACCCCCCCTTTCCC
CCCCAGGGGGGGTATACTATGCATAATCGTGCATACATTTATATACCACA
TATATTATGGTACCGGTAATATATACTATATATGTACTAAACCCATTATA
TGTATACGGGCATTAATCTATATTCCACATTTCTCCCAATGTCCATTCTA
TGCATGATCCAGGACACACTCATCCACCCTCCCCATAGACAGCTCCAAAC
CACTACCAAGTCACCTAACTATGAATGGTTACAGGACATAAATCTCACTC
TCATGTTCTTCCCCCAACAAGTCACCTAACTATGAATGGTTACAGGACAT
ACATTTAACTACCATGTTCTAACCCATTTGGTTATGCTCGCCGTATC
>Haplotype_30
AATTTTATTTTTTAACCTAACTCCCCTACTAAGTGTACCCCCCCTTTCCC
CCCCAGGGGGGGTATACTATGCATAATCGTGCATACATTTATATACCACA
TATATTATGGTACCGGTAATATATACTATATATGTACTAAACCCATTATA
TGTATACGGGCATTAATCTATATTCCACATTTCTCCCAATGTCCATTCTA
TGCATGATCCAGGACACACTCATTCACCCTCCCCATAGACAGCTCCAAAC
CACTACCAAGTCACCTAACTATGAATGGTTACAGGACATAAATCTCACTC
TCATGTTCTTCCCCCAACAAGTCACCTAACTATGAATGGTTACAGGACAT
ACATTTAACTACCATGTTCTAACCCATTTGGTTATGCTCGACGTATC
>Haplotype_31
AATTTTATTTTTTAACCTAACTCCCCTACTAAGTGTACCCCCCCTTTCCC
CCCCAGGGGGGGTATACTATGCATAATCGTGCATACATTTATATACCACA
TATATTATGGTACCGGTAATATATACTATATATGTACTAAACCCATTATA
TGTATACGGGCATTAATCTATATTCCACATTTCTCCCAATGTCCATTCTA
TGCATGATCCAAGACATACTCATTCACCCTCCCCATAGACAGTTCTAAAC
CACTATCAAGCCACCTAACTATGAATGGTTACAGGACATAAATCTCACTC
TCATGTTCTCCCCCTAACAAGTCACCTAACTATGAATGGTTACAGGACAT
ACATTTAACTACCATGTTCTAACCCATTTGGTTATGCTCGCCGTATC
>Haplotype_32
AATTTTATTTTTTAACCTAACTCCCCTACTAAGTGTACCCCCCCTTTCCC
CCCCAGGGGGGGTATACTATGCATAATCGTGCATACATTTATATACCACA
TATATTATGGTACCGGTAATATATACTATATATGTACTAAACCCATTATA
TGTATACGGGCATTAATCTATATTCCACATTTCTCCCAATGTCCATTCTA
TGCATGATCCAGGACACACTCGTTCACCCTCCCCATAGACAGCTCCAAGC
CACTACCAAGTCACCTAACTATGAATGGTTACAGGACATAAATCTCATTC
TCATGTTCTTCCCCCAACAAGTCACCTAACTATGAATGGTTACAGGACAT
ACATCTAACTACCATGTTCTAACCCATTTGGTTATGCTCGCCGTATC
>Haplotype_33
AATTTTATTTTTTAACCTAACTCCCCTACTAAGTGTACCCCCCCTTTCCC
CCCCAGGGGGGGTATACTATGCATAATCGTGCATACATTTATATACCACA
TATATTATGGTACCGGTAATATATACTATATATGTACTAAACCCATTATA
TGTATACGGGCATTAATCTATATTCCACATTTCTCCCAATGTCCATTCTA
TGCATGATCCAGGACACACTCGTTCACCCTCCCCATAGACAGCTCCAAAC
CACTACCAAGTCACCTAACTATGAATGGTTGCAGGACATAAATCTCACTC
TCATGTTCTTCCCCCAACAAGTCACCTAACTATGAATGGTTACAGGACAT
ACATCTAACTACCATGTTCTAACCCATTTGGTTATGCTCGCCGTATC
>Haplotype_34
AATTTTATTTTTTAACCTAACTCCCCTACTAAGTGTACCCCCCCTTTCCC
CCCCAGGGGGGGTATACTATGCATAATCGTGCATACATTTATATACCACA
TATATTATGGTACCGGTAATATATACTATATATGTACTAAACCCATTATA
TGTATACGGGCATTAATCTATATTCCACATTTCTCCCAATGTCCATTCTA
TGCATGATCCAGGACACACCCATTCACCCTCCCCATAGACAGCTCCAAAC
CACTACCAAGTCACCTAACTATGAATGGTTACAGGACATAAATCTCACTC
TCATGTTCTTCCCCCAACAAGTCACCTAACTATGAATGGTTACAGGACAT
ACATTTAACTACCATGTTCTAACCCATTTGGTTATGCTCGCCGTATC
>Haplotype_35
AATTTTATTTTTTAACCTAACTCCCCTACTAAGTGTACCCCCCCTTTCCC
CCCCAGGGGGGGTATACTATGCATAATCGTGCATACATTTATATACCACA
TATATTATGGTACCGGTAATATATACTATATATGTACTAAACCCATTATA
TGTATACGGGCATTAATCTATATTCCACATTTCTCCCAATGTCCATTCTA
TGCATGATCCAGGACACACTCATTCACCCTCCCCATAGACAGCTCCAAAC
CACTACCAAGTCACCTAACTATGAATGGTTACAGGACATAAATCTCACTC
TCATGTTCTTCCTCCAACAAGTCACCTAACTATGAATGGTTACAGGACAT
ACATTTAACTACCATGTTCTAACCCATTTGGTTATGCTCGCCGTATC
>Haplotype_36
AATTTTATTTTTTAACCTAACTCCCCTACTAAGTGTACCCCCCCTTTCCC
CCCCAGGGGGGGTATACTATGCATAATCGTGCATACATTTATATACCACA
TATATTATGGTACCGGTAATATATACTATATATGTACTAAACCCATTATA
TGTATACGGGCATTAATCTATATTCCACATTTCTCCCAATGTCCATTCTA
TGCATGATCCAGGACACACTCGTTCACCCTCCCCATAGACAGCTCCAAGC
CACTACCAAGTCACCTAACTATGAATGGTTGCAGGACATAAATCTCACTC
TCATGTTCTTCCCCCAACAAGTCACCTAACTATGAATGGTTACAGGACAT
ACATTTAACTACCATGTTCTAACCCATTTGGTTATGCTCGCCGTATC
>Haplotype_37
AATTTTATTTTTTAACCTAACTCCCCTACTAAGTGTACCCCCCCTTTCCC
CCCCAGGGGGGGTATACTATGCATAATCGTGCATACATTTATATACCACA
TATATTATGGTACCGGTAATATATACTATATATGTACTAAACCCATTATA
TGTATACGGGCATTAATCTATATTCCACATTTCTCCCAATGTCCATTCTA
TGCATGATCCAGGACACACTCGTTCACCCTCCCCATAGACAGCTCTAAAC
CACTACCAAGTCACCTAACTATGAATGGTTGCAGGACATAAATCTCACTC
TCATGTTCTTCCCCCAACAAGTCACCTAACTATGAATGGTTACAGGACAT
ACATCTAACTACCATGTTCTAACCCATTTGGTTATGCTCGCCGTATC
>Haplotype_38
AATTTTATTTTTTAACCTAACTCCCCTACTAAGTGTACCCCCCCTTTCCC
CCCCAGGGGGGGTATACTATGCATAATCGTGCATACATTTATATACCACA
TATATTATGGTACCGGTAATATATACTATATACGTACTAAACCCATTATA
TGTATACGGGCATTAATCTATATTCCACATTTCTCCCAATGTCCATTCTA
TGCATGATCCAGGACACACTCGTTCACCCTCCCCATAGACAGCTCCAAGC
CACTACCAAGTCACCTAACTATGAATGGTTGCAGGACATAAATCTCACTC
TCATGTTCTTCCCCCAACAAGTCACCTAACTATGAATGGTTACAGGACAT
ACATCTAACTACCATGTTCTAACCCATTTGGTTATGCTCGCCGTATC
>Haplotype_39
AATTTTATTTTTTAACCTAACTCCCCTACTAAGTGTACCCCCCCTTTCCC
CCCCAGGGGGGGTATACTATGCATAATCGTGCATACATTTATATACCACA
TATATTATGGTACCGGTAATATATACTATATATGTACTAAACCCATTATA
TGTATACGGGCATTAATCTATATTCCACATTTCTCCCAATGTCCATTCTA
TGCATGATCCAGGACACACTCGTTCACCCTCCCCATAGACAGCTCCAAGC
CACTACCAAGTCACCTAACTATGAATGGTTGCAGGACATAAATCTCACTC
TCATGTTCTTCCCCCAACAAGTCACCTAACTATGAATGGTTGCAGGACAT
ACATCTAACTACCATGTTCTAACCCATTTGGTTATGCTCGCCGTATC
>Haplotype_40
AATTTTATTTTTTAACCTAACTCCCCTACTAAGTGTACCCCCCCTTTCCC
CCCCAGGGGGGGTATACTATGCATAATCGTGCATACATTTATATACCACA
TATATTATGGTACCGGTAATATATACTATATATGTACTAAACCCATTATA
TGTATACGGGCATTAATCTATATTCCACATTTCTCCCAATGTCCATTCTA
TGCATGATCCAGGACACACTCGTTCACCCTCCTCATAGACAGCTCCAAGC
CACTACCAAGTCACCTAACTATGAATGGTTGCAGGACATAAATCTCACTC
TCATGTTCTTCCCCCAACAAGTCACCTAACTATGAATGGTTACAGGACAT
ACATCTAACTACCATGTTCTAACCCATTTGGTTATGCTCGCCGTATC
>Haplotype_41
AATTTTATTTTTTAACCTAACTCCCCTACTAAGTGTACCCCCCCTTTCCC
CCCCAGGGGGGGTATACTATGCATAATCGTGCATACATTTATATACCACA
TATATTATGGTACCGGTAATATATACTATATATGTACTAAACCCATTATA
TGTATACGGGCATTAATCTATATTCCACATTTCTCCCAATGTCCATTCTA
TGCATGATCCAGGACACACTCGTTCACCCTCCCCATAGACAGCTCCAAGC
CACTACCAAGCCACCTAACTATGAATGGTTGCAGGACATAAATCTCACTC
TCATGTTCTTCCCCCAACAAGTCACCTAACTATGAATGGTTACAGGACAT
ACATCTAACTACCATGTTCTAACCCATTTGGTTATGCTCGCCGTATC
>Haplotype_42
GATTTTATTTTTTAACCTAACTCCCCTACTAAGTGTACCCCCCCTTTCCC
CCCCAGGGGGGGTATACTATGCATAATCGTGCATACATTTATATACCACA
TATATTATGGTACCGGTAATATATACTATATATGTACTAAACCCATTATA
TGTATACGGGCATTAATCTATATTCCACATTTCTCCCAATGTCCATTCTA
TGCATGATCCAGGACACACTCGTTCACCCTCCCCATAGACAGCTCCAAGC
CACTACCAAGTCACCTAACTATGAATGGTTGCAGGACATAAATCTCACTC
TCATGTTCTTCCCCCAACAAGTCACCTAACTATGAATGGTTACAGGACAT
ACATCTAACTACCATGTTCTAACCCATTTGGTTATGCTCGCCGTATC
>Haplotype_43
AATTTTATTTTTTAACCTAACTCCCCTACTAAGTGTACCCCCCCTTTCCC
CCCCAGGGGGGGTATACTATGCATAATCGTGCATACATTTATATACCACA
TATATTATGGTACCGGTAATATATACTATATATGTACTAAACCCATTATA
TGTATACGGGCATTAATCTATATTCCACATTTCTCCCAATGTCCATTCTA
TGCATGATCCAGGACACACTCATTCACCCTCCCCATAGACAGCTCCAAAC
CACTACCAAGTCACCTAACTATGAATGGTTGCAGGACATAAATCTCACTC
TCATGTTCTTCCCCCAACAAGTCACCTAACTATGAATGGTTGCAGGACAT
ACATTTAACTACCATGTTCTAACCCATTTGGTTATGCTCGCCGTATC
